# Supplementary material for: DNA Methylation as a Biomarker for Monitoring Disease Outcome in Patients with Hypovitaminosis and Neurological Disorders
Source: Genes (Basel). 2023 Jan 30;14(2):365. doi: 10.3390/genes14020365 (PMC9956161; doi:10.3390/genes14020365)
Supplement: Supplementary file 1 [file genes-14-00365-s001.zip]

Archive with 1 entries (1 files):
- genes-2124655-supplementary.pptx
